# Supplementary material for: Clinical helminthiases in Thailand border regions show elevated prevalence levels using qPCR diagnostics combined with traditional microscopic methods
Source: Parasit Vectors. 2020 Aug 12;13:416. doi: 10.1186/s13071-020-04290-0 (PMC7425172; doi:10.1186/s13071-020-04290-0)
Supplement: Supplementary file 1 — Additional file 1: Table S1. Primers used for the three multiplex quantitative PCR assays. [file 13071_2020_4290_MOESM1_ESM.xlsx]

## Sheet: Table S1
	Additional file 1: Table S1. Primers used for the three multiplex quantitative PCR assays.
Assay	Target organism	Primer name	Oligonucleotide sequence (5′--3′)	Size	Target gene	Accession No.	Ref.
1	A. lumbricoides	AL_FW	5′-GTAATAGCAGTCGGCGGTTTCTT-3′	89 bp	ITS-1	HQ721820.1	[16]
		AL_RW	5′-GCCCAACATGCCACCTATTC-3′
		AL_probe	FAM 5′-TTGGCGGACAATTGCATGCGAT-3′- BHQ1 Channel 1
	S. stercoralis	SS_FW	5′-GAATTCCAAGTAAACGTAAGTCATTAGC-3′	101 bp	18S	AF279916.2	[17]
		SS_RW	5′-TGCCTCTGGATATTGCTCAGTTC-3′
		SS_probe	Cy5 5′-ACACACCGGCCGTCGCTGC-3′- BHQ2 Channel 4
	T. trichiura	TT_FW	5′-TCCGAACGGCGGATCA-3′	56 bp	ITS-1	FM991956.1	[17]
		TT_RW	5′-CTCGAGTGTCACGTCGTCCTT-3′
		TT_probe	HEX 5’-TTGGCTCGTAGGTCGTT-3’- BHQ1 Channel 2
2	Ancylostoma spp	AN_FW	5′-GAATGACAGCAAACTCGTTGTTG-3′	71 bp	ITS-2	EU344797.1	[17]
		AN_RW	5′-ATACTAGCCACTGCCGAAACGT-3′
		AN_probe	HEX 5′-ATCGTTTACCGACTTTAG-3′- BHQ1 Channel 2
	N. americanus	NA_FW	5′-CTGTTTGTCGAACGGTACTTGC-3′	101 bp	ITS-2	AJ001599.1	[17]
		NA_RW	5′-ATAACAGCGTGCACATGTTGC-3′
		NA_probe	Tex615 5′-CTGTACTACGCATTGTATAC-3′- BHQ2 Channel 3
	O. viverrini	OV_FW	5′-CATAAGGTTGACTAGGAAACCGGG-3′	214 bp	Repetitive DNA fragment	S80278.1	[18]
		OV_RW	5′-TGTTCTCAGGCAAGTGAGTGTGCT-3′
		OV_probe	FAM 5’-AATCTGCTGGCGACTGAAACATGAGG-3′- BHQ1 Channel 1
3	T. solium	Tsol_FW	5′-ATGGATCAATCTGGGTGGAGTT-3′	86 bp	ITS1	EU747662	[19]
		Tsol_RW	5′-ATCGCAGGGTAAGAAAAGAAGGT-3′
		Tsol_probe	HEX 5′-TGGTACTGCTGTGGCGGCGG-3′-BHQ1 Channel 2
	T. saginata	Tsag_FW	5′-GCGTCGTCTTTGCGTTACAC-3′	79 bp	ITS1	AY392045	[19]
		Tsag_RW	5′-TGACACAACCGCGCTCTG-3′
		Tsag_probe	Cy5.5 5′-CCACAGCACCAGCGACAGCAGCAA-3′-BHQ2 Channel 5
	S. japonicum/ S. mekongi	Sme_FW	5′-GTGGAGTTGAACTGCAAGC-3′	264	28S LSU	AY157253.1.1	[19]
		Sme_RW	5′-GCTCAACATTAATAGTCAAACCTG-3′
		Sme_probe	Tex615 5′-ACTGACAAGCAGACCCTCACACC-3′- BHQ2 Channel 3
