# Supplementary material for: Clinical helminthiases in Thailand border regions show elevated prevalence levels using qPCR diagnostics combined with traditional microscopic methods
Source: Parasit Vectors. 2020 Aug 12;13:416. doi: 10.1186/s13071-020-04290-0 (PMC7425172; doi:10.1186/s13071-020-04290-0)
Supplement: Supplementary file 2 — Additional file 2: Table S2. Complete collection parameters and diagnostic results for the Kato-Katz and qPCR for the three field sites. [file 13071_2020_4290_MOESM2_ESM.xlsx]

## Sheet: Table S2
	Additional file 2: Table S2. Complete collection parameters and diagnostic results for the Kato-Katz and qPCR for the three field sites.
Total No.	In group No.	Code ID	Age	Sex	House No.	Village No.	Village	Sub-District	District	Province	Infection by KK	Microscopy Positive Species (Intensity/Intensity)	PCR Called	Infection by PCR	Infection by PCR or KK	Groups by PCR or KK	Parasite species richness (PCR or KK)
1	1	SKP001	59	M	165	4	Non Faek	Phran	Khun Han	Sisaket	0			0	0		0
2	2	SKP002	55	F	165	4	Non Faek	Phran	Khun Han	Sisaket	0			0	0		0
3	3	SKP003	73	F	93	4	Non Faek	Phran	Khun Han	Sisaket	1	Ov (0-1)	Ov	1	1	Ov	1
4	4	SKP004	43	M	93	4	Non Faek	Phran	Khun Han	Sisaket	0		Ov	1	1	Ov	1
5	5	SKP005	36	F	93	4	Non Faek	Phran	Khun Han	Sisaket	0			0	0		0
6	6	SKP006	50	F	296	4	Non Faek	Phran	Khun Han	Sisaket	0			0	0		0
7	7	SKP007	13	F	296	4	Non Faek	Phran	Khun Han	Sisaket	0			0	0		0
8	8	SKP008	52	M	204	4	Non Faek	Phran	Khun Han	Sisaket	0			0	0		0
9	9	SKP009	52	F	204	4	Non Faek	Phran	Khun Han	Sisaket	0			0	0		0
10	10	SKP010	48	F	303	4	Non Faek	Phran	Khun Han	Sisaket	0			0	0		0
11	11	SKP011	65	M	48	4	Non Faek	Phran	Khun Han	Sisaket	1	Ov (1-3)	Ov	1	1	Ov	1
12	12	SKP012	65	F	48	4	Non Faek	Phran	Khun Han	Sisaket	0			0	0		0
13	13	SKP013	53	M	209	4	Non Faek	Phran	Khun Han	Sisaket	0			0	0		0
14	14	SKP014	54	F	209	4	Non Faek	Phran	Khun Han	Sisaket	0			0	0		0
15	15	SKP015	58	F	92/1	4	Non Faek	Phran	Khun Han	Sisaket	0			0	0		0
16	16	SKP016	17	F	248	12	Non Sawan	Phran	Khun Han	Sisaket	0			0	0		0
17	17	SKP017	49	F	248	12	Non Sawan	Phran	Khun Han	Sisaket	0			0	0		0
18	18	SKP018	56	F	76	12	Non Sawan	Phran	Khun Han	Sisaket	1	Ov (4-4)	Ov	1	1	Ov	1
19	19	SKP019	58	M	76	12	Non Sawan	Phran	Khun Han	Sisaket	1	Ov (2-0)	Ov	1	1	Ov	1
20	20	SKP020	45	M	110	12	Non Sawan	Phran	Khun Han	Sisaket	1	Ov (44-11)	Ov	1	1	Ov	1
21	21	SKP021	72	F	110	12	Non Sawan	Phran	Khun Han	Sisaket	1	Hw (1-0)	An	1	1	An	1
22	22	SKP022	27	M	110	12	Non Sawan	Phran	Khun Han	Sisaket	1	Ov (3-5)	Ov	1	1	Ov	1
23	23	SKP023	60	F	148	12	Non Sawan	Phran	Khun Han	Sisaket	0			0	0		0
24	24	SKP024	7	F	148	12	Non Sawan	Phran	Khun Han	Sisaket	0			0	0		0
25	25	SKP025	18	M	148	12	Non Sawan	Phran	Khun Han	Sisaket	0			0	0		0
26	26	SKP026	43	M	23	12	Non Sawan	Phran	Khun Han	Sisaket	0			0	0		0
27	27	SKP027	40	F	23	12	Non Sawan	Phran	Khun Han	Sisaket	0			0	0		0
28	28	SKP028	60	F	133	12	Non Sawan	Phran	Khun Han	Sisaket	0			0	0		0
29	29	SKP029	60	F	133	12	Non Sawan	Phran	Khun Han	Sisaket	0			0	0		0
30	30	SKP030	49	F	13	12	Non Sawan	Phran	Khun Han	Sisaket	0			0	0		0
31	31	SKP031	63	F	6	12	Non Sawan	Phran	Khun Han	Sisaket	1	Ov (15-9)	Ov	1	1	Ov	1
32	32	SKP032	83	M	92	4	Non Faek	Phran	Khun Han	Sisaket	1	Ov (5-1)	Ov	1	1	Ov	1
33	33	SKP033	82	F	90	4	Non Faek	Phran	Khun Han	Sisaket	1	Ov (4-2)	Ov	1	1	Ov	1
34	34	SKP034	60	M	168	4	Non Faek	Phran	Khun Han	Sisaket	0			0	0		0
35	35	SKP035	64	F	25/2	4	Non Faek	Phran	Khun Han	Sisaket	0			0	0		0
36	36	SKP036	50	F	284	4	Non Faek	Phran	Khun Han	Sisaket	1	Ov (1-0)		0	1	Ov	1
37	37	SKP037	24	F	154	4	Non Faek	Phran	Khun Han	Sisaket	0			0	0		0
38	38	SKP038	43	F	86	4	Non Faek	Phran	Khun Han	Sisaket	0			0	0		0
39	39	SKP039	61	N/A	92/1	4	Non Faek	Phran	Khun Han	Sisaket	1	Ov (0-1)	Ov	1	1	Ov	1
40	40	SKP040	49	M	252	4	Non Faek	Phran	Khun Han	Sisaket	0		Ov	1	1	Ov	1
41	41	SKP041	46	F	252	4	Non Faek	Phran	Khun Han	Sisaket	0			0	0		0
42	42	SKP042	41	F	109	4	Non Faek	Phran	Khun Han	Sisaket	0			0	0		0
43	43	SKP043	48	N/A		4	Non Faek	Phran	Khun Han	Sisaket	1	Hw (1-0)		0	1	Hw	1
44	44	SKP044	82	F	14	4	Non Faek	Phran	Khun Han	Sisaket	0		Ov	1	1	Ov	1
45	45	SKP045	65	F	116	4	Non Faek	Phran	Khun Han	Sisaket	0			0	0		0
46	46	SKP046	78	F	301	4	Non Faek	Phran	Khun Han	Sisaket	0			0	0		0
47	47	SKP047	58	M	112	12	Non Sawan	Phran	Khun Han	Sisaket	1	Ov (4-17)	Ov	1	1	Ov	1
48	48	SKP048	55	F	112	12	Non Sawan	Phran	Khun Han	Sisaket	1	Ov (1-1)	Ov	1	1	Ov	1
49	49	SKP049	59	F	135	12	Non Sawan	Phran	Khun Han	Sisaket	0			0	0		0
50	50	SKP050	59	F	153	12	Non Sawan	Phran	Khun Han	Sisaket	0		Ov	1	1	Ov	1
51	51	SKP051	46	F	23	12	Non Sawan	Phran	Khun Han	Sisaket	1	Ov (4-1)	Ov	1	1	Ov	1
52	52	SKP052	12	M	159	12	Non Sawan	Phran	Khun Han	Sisaket	0			0	0		0
53	53	SKP053	52	F	159	12	Non Sawan	Phran	Khun Han	Sisaket	1	Ov (4-2)	Ov	1	1	Ov	1
54	54	SKP054	60	M	159	12	Non Sawan	Phran	Khun Han	Sisaket	0			0	0		0
55	55	SKP055	60	F		12	Non Sawan	Phran	Khun Han	Sisaket	0		Ov	1	1	Ov	1
56	56	SKP056	56	F		12	Non Sawan	Phran	Khun Han	Sisaket	1	Ov (4-0)	Ov	1	1	Ov	1
57	57	SKP057	67	M	51	12	Non Sawan	Phran	Khun Han	Sisaket	0			0	0		0
58	58	SKP058	67	F	51	12	Non Sawan	Phran	Khun Han	Sisaket	1	Hw (0-1)		0	1	Hw	1
59	59	SKP059	10	M	51	12	Non Sawan	Phran	Khun Han	Sisaket	0			0	0		0
60	60	SKP060	51	F	221	12	Non Sawan	Phran	Khun Han	Sisaket	0			0	0		0
61	61	SKP061	25	F	142	12	Non Sawan	Phran	Khun Han	Sisaket	0			0	0		0
62	62	SKP062	8	F	13	12	Non Sawan	Phran	Khun Han	Sisaket	0			0	0		0
63	63	SKP063	54	F	259	12	Non Sawan	Phran	Khun Han	Sisaket	0			0	0		0
64	64	SKP064	59	M	213	12	Non Sawan	Phran	Khun Han	Sisaket	0			0	0		0
65	65	SKP065	59	F	213	12	Non Sawan	Phran	Khun Han	Sisaket	0			0	0		0
66	66	SKP066	7	F	213	12	Non Sawan	Phran	Khun Han	Sisaket	0			0	0		0
67	67	SKP067	47	F	18	12	Non Sawan	Phran	Khun Han	Sisaket	0			0	0		0
68	68	SKP068	17	M	18	12	Non Sawan	Phran	Khun Han	Sisaket	0			0	0		0
69	69	SKP069	14	F	18	12	Non Sawan	Phran	Khun Han	Sisaket	0			0	0		0
70	70	SKP070	35	F	76	12	Non Sawan	Phran	Khun Han	Sisaket	0		Ov	1	1	Ov	1
71	71	SKP071	3	F	76	12	Non Sawan	Phran	Khun Han	Sisaket	0			0	0		0
72	72	SKP072	14	F	76	12	Non Sawan	Phran	Khun Han	Sisaket	0		Ov	1	1	Ov	1
73	73	SKP073	58	M	87	12	Non Sawan	Phran	Khun Han	Sisaket	1	Ov (0-2)	Ov	1	1	Ov	1
74	74	SKP074	53	F	87	12	Non Sawan	Phran	Khun Han	Sisaket	1	Ov (1-3)	Ov	1	1	Ov	1
75	75	SKP075	53	F	63	12	Non Sawan	Phran	Khun Han	Sisaket	0			0	0		0
76	76	SKP076	48	M	84	12	Non Sawan	Phran	Khun Han	Sisaket	0			0	0		0
77	77	SKP077	47	F	84	12	Non Sawan	Phran	Khun Han	Sisaket	0			0	0		0
78	78	SKP078	49	F	200	12	Non Sawan	Phran	Khun Han	Sisaket	0			0	0		0
79	79	SKP079	50	M	200	12	Non Sawan	Phran	Khun Han	Sisaket	0			0	0		0
80	80	SKP080	59	M	60	14	Sam Ta Tong tawan ook	Phran	Khun Han	Sisaket	1	Hw (6-17)	Na	1	1	Na	1
81	81	SKP081	60	N/A	5/14	14	Sam Ta Tong tawan ook	Phran	Khun Han	Sisaket	0			0	0		0
82	82	SKP082	63	N/A	12	14	Sam Ta Tong tawan ook	Phran	Khun Han	Sisaket	0			0	0		0
83	83	SKP083	63	F	8	14	Sam Ta Tong tawan ook	Phran	Khun Han	Sisaket	0		Ov	1	1	Ov	1
84	84	SKP084	69	M	16	14	Sam Ta Tong tawan ook	Phran	Khun Han	Sisaket	1	Hw (1-1)	Na	1	1	Na	1
85	85	SKP085	88	M	17	14	Sam Ta Tong tawan ook	Phran	Khun Han	Sisaket	1	Ov (1-0)	Ov	1	1	Ov	1
86	86	SKP086	65	M	21	14	Sam Ta Tong tawan ook	Phran	Khun Han	Sisaket	0			0	0		0
87	87	SKP087	27	M	40	14	Sam Ta Tong tawan ook	Phran	Khun Han	Sisaket	0			0	0		0
88	88	SKP088	45	F	27	14	Sam Ta Tong tawan ook	Phran	Khun Han	Sisaket	0			0	0		0
89	89	SKP089	53	M	69	14	Sam Ta Tong tawan ook	Phran	Khun Han	Sisaket	0		Ov	1	1	Ov	1
90	90	SKP090	24	F	70	14	Sam Ta Tong tawan ook	Phran	Khun Han	Sisaket	0			0	0		0
91	91	SKP091	45	F	44	14	Sam Ta Tong tawan ook	Phran	Khun Han	Sisaket	0			0	0		0
92	92	SKP092	9	M		14	Sam Ta Tong tawan ook	Phran	Khun Han	Sisaket	0			0	0		0
93	93	SKP093	47	M	9	14	Sam Ta Tong tawan ook	Phran	Khun Han	Sisaket	0		Ss	1	1	Ss	1
94	94	SKP094	11	M	9	14	Sam Ta Tong tawan ook	Phran	Khun Han	Sisaket	0			0	0		0
95	95	SKP095	12	M	89	14	Sam Ta Tong tawan ook	Phran	Khun Han	Sisaket	0		Ov	1	1	Ov	1
96	96	SKP096	42	F	89	14	Sam Ta Tong tawan ook	Phran	Khun Han	Sisaket	0			0	0		0
97	97	SKP097	53	F	1	14	Sam Ta Tong tawan ook	Phran	Khun Han	Sisaket	0		An,Ov	1	1	An, Ov	2
98	98	SKP098	54	M	1	14	Sam Ta Tong tawan ook	Phran	Khun Han	Sisaket	0			0	0		0
99	99	SKP099	64	N/A	35	14	Sam Ta Tong tawan ook	Phran	Khun Han	Sisaket	0			0	0		0
100	100	SKP100	4	M	123	4	Non Faek	Phran	Khun Han	Sisaket	0			0	0		0
101	101	SKP101	57	M	4	2	-	Phran	Khun Han	Sisaket	1	Ov (1-0)	An,Ov	1	1	An, Ov	2
102	102	SKP102	55	M	347			Phran	Khun Han	Sisaket	0			0	0		0
103	103	SKP103	60	N/A	64	15	Phran Tai	Phran	Khun Han	Sisaket	0		Ov	1	1	Ov	1
104	104	SKP104	60	M	46	16	Khi Lek	Phran	Khun Han	Sisaket	0		Ss	1	1	Ss	1
105	105	SKP105	55	F	46	16	Khi Lek	Phran	Khun Han	Sisaket	0			0	0		0
106	106	SKP106	4	F	46	16	Khi Lek	Phran	Khun Han	Sisaket	0			0	0		0
107	107	SKP107	69	F	1	3		Phran	Khun Han	Sisaket	0			0	0		0
108	108	SKP108	58	M	316	3		Phran	Khun Han	Sisaket	0			0	0		0
109	109	SKP109	57	N/A	316	3		Phran	Khun Han	Sisaket	0			0	0		0
110	110	SKP110	54	F	299	3		Phran	Khun Han	Sisaket	0			0	0		0
111	111	SKP111	49	M	274	2		Phran	Khun Han	Sisaket	0			0	0		0
112	112	SKP112	4	M	303	2	-	Phran	Khun Han	Sisaket	0		Ov	1	1	Ov	1
113	113	SKP113	30	M	303	2		Phran	Khun Han	Sisaket	0			0	0		0
114	114	SKP114	58	F	3	2		Phran	Khun Han	Sisaket	0			0	0		0
115	115	SKP115	67	F	96	2		Phran	Khun Han	Sisaket	0			0	0		0
116	116	SKP116	25	F	351	11	Suk San	Phran	Khun Han	Sisaket	0			0	0		0
117	117	SKP117	59	F	97	8		Phran	Khun Han	Sisaket	0			0	0		0
118	118	SKP118	55	N/A	33	19	Non Faek Mai	Phran	Khun Han	Sisaket	0			0	0		0
119	119	SKP119	41	M	24	19	Non Faek Mai	Phran	Khun Han	Sisaket	0			0	0		0
120	120	SKP120	54	M	50	19	Non Faek Mai	Phran	Khun Han	Sisaket	1	Ov (5-0)	Ov	1	1	Ov	1
121	121	SKP121	52	F	50	19	Non Faek Mai	Phran	Khun Han	Sisaket	1	Ov (0-1)	Ov	1	1	Ov	1
122	122	SKP122	49	F	92	16	Khi Lek	Phran	Khun Han	Sisaket	0			0	0		0
123	123	SKP123	49	M	92	16	Khi Lek	Phran	Khun Han	Sisaket	0			0	0		0
124	124	SKP124	55	F	31	16	Khi Lek	Phran	Khun Han	Sisaket	0			0	0		0
125	125	SKP125	43	M	114	16	Khi Lek	Phran	Khun Han	Sisaket	0			0	0		0
126	126	SKP126	52	F	16	16	Khi Lek	Phran	Khun Han	Sisaket	0		Ov	1	1	Ov	1
127	127	SKP127	unknow	F	113	16	Khi Lek	Phran	Khun Han	Sisaket	0			0	0		0
128	128	SKP128	unknow	F	110	16	Khi Lek	Phran	Khun Han	Sisaket	0			0	0		0
129	129	SKP129	50	M	63	16	Khi Lek	Phran	Khun Han	Sisaket	0			0	0		0
130	130	SKP130	49	F	63	16	Khi Lek	Phran	Khun Han	Sisaket	0			0	0		0
131	131	SKP131	53	F	74	16	Khi Lek	Phran	Khun Han	Sisaket	0			0	0		0
132	132	SKP132	51	M	53	16	Khi Lek	Phran	Khun Han	Sisaket	1	Ov (0-2)	Ov	1	1	Ov	1
133	133	SKP133	55	F	53	16	Khi Lek	Phran	Khun Han	Sisaket	1	Ov (0-1)	Ov	1	1	Ov	1
134	134	SKP134	54	F	23	16	Khi Lek	Phran	Khun Han	Sisaket	0			0	0		0
135	135	SKP135	5	M	50	16	Khi Lek	Phran	Khun Han	Sisaket	0			0	0		0
136	136	SKP136	47	F	54	16	Khi Lek	Phran	Khun Han	Sisaket	0			0	0		0
137	137	SKP137	37	F	57	16	Khi Lek	Phran	Khun Han	Sisaket	0			0	0		0
138	138	SKP138	60	F	57	16	Khi Lek	Phran	Khun Han	Sisaket	0			0	0		0
139	139	SKP139	18	F	57	16	Khi Lek	Phran	Khun Han	Sisaket	0			0	0		0
140	140	SKP140	42	N/A	21	19	Non Faek Mai	Phran	Khun Han	Sisaket	0			0	0		0
141	141	SKP141	8	F	21	19	Non Faek Mai	Phran	Khun Han	Sisaket	0			0	0		0
142	142	SKP142	unknow	N/A	15	19	Non Faek Mai	Phran	Khun Han	Sisaket	1	Hw (0-1)		0	1	Hw	1
143	143	SKP143	47	N/A	77	19	Non Faek Mai	Phran	Khun Han	Sisaket	0			0	0		0
144	144	SKP144	13	F	21	19	Non Faek Mai	Phran	Khun Han	Sisaket	0			0	0		0
145	145	SKP145	39	F	202	4	Non Faek	Phran	Khun Han	Sisaket	0			0	0		0
146	146	SKP146	66	F	54	11	Suk San	Phran	Khun Han	Sisaket	0			0	0		0
147	147	SKP147	56	F	184	11	Suk San	Phran	Khun Han	Sisaket	0			0	0		0
148	148	SKP148	57	N/A	151	11	Suk San	Phran	Khun Han	Sisaket	0			0	0		0
149	149	SKP149	53	F	155	11	Suk San	Phran	Khun Han	Sisaket	0			0	0		0
150	150	SKP150	54	M	155	11	Suk San	Phran	Khun Han	Sisaket	1	Hw (0-1)	Ov	1	1	Hw,Ov	2
151	151	SKP151	12	F	66	18		Phran	Khun Han	Sisaket	0			0	0		0
152	152	SKP152	43	F	66	18		Phran	Khun Han	Sisaket	0			0	0		0
153	153	SKP153	53	F	48/1	2		Phran	Khun Han	Sisaket	0			0	0		0
154	154	SKP154	78	F	5	12	Non Sawan	Phran	Khun Han	Sisaket	0			0	0		0
155	155	SKP155	51	F	150	12	Non Sawan	Phran	Khun Han	Sisaket	0			0	0		0
156	156	SKP156	61	F	199	12	Non Sawan	Phran	Khun Han	Sisaket	0			0	0		0
157	157	SKP157	8	M	199	12	Non Sawan	Phran	Khun Han	Sisaket	0			0	0		0
158	158	SKP158	5	F	128	12	Non Sawan	Phran	Khun Han	Sisaket	0			0	0		0
159	159	SKP159	62	M	199	12	Non Sawan	Phran	Khun Han	Sisaket	0			0	0		0
160	160	SKP160	45	F	209	12	Non Sawan	Phran	Khun Han	Sisaket	0			0	0		0
161	161	SKP161	unknow	M	96/1	2	-	Phran	Khun Han	Sisaket	0		Ov	1	1	Ov	1
162	162	SKP162	48	M	96/1	2		Phran	Khun Han	Sisaket	0			0	0		0
163	163	SKP163	unknow	F	96/1	2		Phran	Khun Han	Sisaket	0			0	0		0
164	164	SKP164	52	N/A	105/1	2		Phran	Khun Han	Sisaket	0			0	0		0
165	165	SKP165	48	N/A	105/1	2		Phran	Khun Han	Sisaket	0			0	0		0
166	166	SKP166	24	N/A	101	18		Phran	Khun Han	Sisaket	0			0	0		0
167	167	SKP167	14	N/A	101	18		Phran	Khun Han	Sisaket	0			0	0		0
168	168	SKP168	44	F	115	18		Phran	Khun Han	Sisaket	0			0	0		0
169	169	SKP169	50	M	115	18		Phran	Khun Han	Sisaket	0			0	0		0
170	170	SKP170	33	M	8	8	-	Phran	Khun Han	Sisaket	0		Ov	1	1	Ov	1
171	171	SKP171	68	N/A	2	11	Suk San	Phran	Khun Han	Sisaket	0			0	0		0
172	172	SKP172	18	N/A	21	11	Suk San	Phran	Khun Han	Sisaket	0			0	0		0
173	173	SKP173	65	N/A	23	11	Suk San	Phran	Khun Han	Sisaket	0		Ov	1	1	Ov	1
174	174	SKP174	62	N/A	23	11	Suk San	Phran	Khun Han	Sisaket	0			0	0		0
175	175	SKP175	62	M	30	11	Suk San	Phran	Khun Han	Sisaket	0		Ov	1	1	Ov	1
176	176	SKP176	58	F	43	11	Suk San	Phran	Khun Han	Sisaket	0			0	0		0
177	177	SKP177	60	F	78	11	Suk San	Phran	Khun Han	Sisaket	0			0	0		0
178	178	SKP178	84	F	84	11	Suk San	Phran	Khun Han	Sisaket	0			0	0		0
179	179	SKP179	44	F	91	11	Suk San	Phran	Khun Han	Sisaket	0			0	0		0
180	180	SKP180	65	F	99	11	Suk San	Phran	Khun Han	Sisaket	0			0	0		0
181	181	SKP181	77	M	102	11	Suk San	Phran	Khun Han	Sisaket	0			0	0		0
182	182	SKP182	49	M	139	11	Suk San	Phran	Khun Han	Sisaket	0			0	0		0
183	183	SKP183	57	F	141	11	Suk San	Phran	Khun Han	Sisaket	0			0	0		0
184	184	SKP184	49	M	146	11	Suk San	Phran	Khun Han	Sisaket	1	Ov (1-0)	Ov	1	1	Ov	1
185	185	SKP185	49	F	149	11	Suk San	Phran	Khun Han	Sisaket	0			0	0		0
186	186	SKP186	3	F	149	11	Suk San	Phran	Khun Han	Sisaket	0			0	0		0
187	187	SKP187	50	F	150	11	Suk San	Phran	Khun Han	Sisaket	0			0	0		0
188	188	SKP188	53	M	150	11	Suk San	Phran	Khun Han	Sisaket	0			0	0		0
189	189	SKP189	32	F	155	11	Suk San	Phran	Khun Han	Sisaket	0			0	0		0
190	190	SKP190	53	F	178	11	Suk San	Phran	Khun Han	Sisaket	0			0	0		0
191	191	SKP191	15	F	178	11	Suk San	Phran	Khun Han	Sisaket	0			0	0		0
192	192	SKP192	47	F	202	11	Suk San	Phran	Khun Han	Sisaket	0			0	0		0
193	193	SKP193	75	M	35	4	Non Faek	Phran	Khun Han	Sisaket	0			0	0		0
194	194	SKP194	43	F	121	4	Non Faek	Phran	Khun Han	Sisaket	0			0	0		0
195	195	SKP195	22	M	274	2		Phran	Khun Han	Sisaket	0			0	0		0
196	196	SKP196	50	F	274	2		Phran	Khun Han	Sisaket	0			0	0		0
197	197	SKP197	21	F	146	15	Phran Tai	Phran	Khun Han	Sisaket	0			0	0		0
198	198	SKP198	40	F	146	15	Phran Tai	Phran	Khun Han	Sisaket	0			0	0		0
199	199	SKP199	43	M	146	15	Phran Tai	Phran	Khun Han	Sisaket	0		Na	1	1	Na	1
200	200	SKP200	33	F	108	19	Non Faek Mai	Phran	Khun Han	Sisaket	0			0	0		0
201	1	TTS001	75	F	39	2	Mae Salid Luang	Mae Song	Tha Song Yang	Tak	1	Hw (1-3)	Al	1	1	Al	1
202	2	TTS002	69	M	73/ช	2	Mae Salid Luang	Mae Song	Tha Song Yang	Tak	1	Hw (5-6)		0	1	Hw	1
203	3	TTS003	5	M	384	2	Mae Salid Luang	Mae Song	Tha Song Yang	Tak	0			0	0		0
204	4	TTS004	79	F	38/พ	2	Mae Salid Luang	Mae Song	Tha Song Yang	Tak	1	Hw (3-1)		0	1	Hw	1
205	5	TTS005	42	F	53	2	Mae Salid Luang	Mae Song	Tha Song Yang	Tak	0			0	0		0
206	6	TTS006	42	F	151/ช	2	Mae Salid Luang	Mae Song	Tha Song Yang	Tak	0			0	0		0
207	7	TTS007	70	F	151/ช	2	Mae Salid Luang	Mae Song	Tha Song Yang	Tak	0			0	0		0
208	8	TTS008	68	F	73/ช	2	Mae Salid Luang	Mae Song	Tha Song Yang	Tak	1	Hw (1-1)	Na	1	1	Na	1
209	9	TTS009	49	F	90/ช	2	Mae Salid Luang	Mae Song	Tha Song Yang	Tak	0			0	0		0
210	10	TTS010	53	M		2	Mae Salid Luang	Mae Song	Tha Song Yang	Tak	0			0	0		0
211	11	TTS011	44	M	233	2	Mae Salid Luang	Mae Song	Tha Song Yang	Tak	0			0	0		0
212	12	TTS012	62	M	84/ช	2	Mae Salid Luang	Mae Song	Tha Song Yang	Tak	1	Hw (1-12)	Na	1	1	Na	1
213	13	TTS013	39	M	84/ช	2	Mae Salid Luang	Mae Song	Tha Song Yang	Tak	0			0	0		0
214	14	TTS014	28	F	470	2	Mae Salid Luang	Mae Song	Tha Song Yang	Tak	1	Tt (1-0)|Al (1-0)	Al	1	1	Al, Tt	2
215	15	TTS015	41	M	289	2	Mae Salid Luang	Mae Song	Tha Song Yang	Tak	0			0	0		0
216	16	TTS016	2	F		2	Mae Salid Luang	Mae Song	Tha Song Yang	Tak	1	Al (271-268)	Al	1	1	Al	1
217	17	TTS017	32	F	34	2	Mae Salid Luang	Mae Song	Tha Song Yang	Tak	0			0	0		0
218	18	TTS018	60	F	151	2	Mae Salid Luang	Mae Song	Tha Song Yang	Tak	0			0	0		0
219	19	TTS019	46	M	193	2	Mae Salid Luang	Mae Song	Tha Song Yang	Tak	1	Tt (1-0)		0	1	Tt	1
220	20	TTS020	45	M	58/2	2	Mae Salid Luang	Mae Song	Tha Song Yang	Tak	0			0	0		0
221	21	TTS021	52	F	75	2	Mae Salid Luang	Mae Song	Tha Song Yang	Tak	0			0	0		0
222	22	TTS022	62	M	75	2	Mae Salid Luang	Mae Song	Tha Song Yang	Tak	0			0	0		0
223	23	TTS023	unknow	F	31/ช	2	Mae Salid Luang	Mae Song	Tha Song Yang	Tak	1	Hw (4-9)		0	1	Hw	1
224	24	TTS024	unknow	M	31/ช	2	Mae Salid Luang	Mae Song	Tha Song Yang	Tak	0		An	1	1	An	1
225	25	TTS025	unknow	F	31/ช	2	Mae Salid Luang	Mae Song	Tha Song Yang	Tak	0			0	0		0
226	26	TTS026	unknow	F	35/1	2	Mae Salid Luang	Mae Song	Tha Song Yang	Tak	0			0	0		0
227	27	TTS027	34	F	75	2	Mae Salid Luang	Mae Song	Tha Song Yang	Tak	0			0	0		0
228	28	TTS028	31	F	22/ช	2	Mae Salid Luang	Mae Song	Tha Song Yang	Tak	0			0	0		0
229	29	TTS029	29	F	75	2	Mae Salid Luang	Mae Song	Tha Song Yang	Tak	0			0	0		0
230	30	TTS030	54	F	43/ช	2	Mae Salid Luang	Mae Song	Tha Song Yang	Tak	1	Hw (0-1)|Al (489-374)	Al	1	1	Al, Hw	2
231	31	TTS031	47	F	ท่าน้ำ	2	Mae Salid Luang	Mae Song	Tha Song Yang	Tak	0			0	0		0
232	32	TTS032	26	F	43/ช	2	Mae Salid Luang	Mae Song	Tha Song Yang	Tak	0		Tt	1	1	Tt	1
233	33	TTS033	unknow	F		2	Mae Salid Luang	Mae Song	Tha Song Yang	Tak	1	Hw (0-2)|Al (132-173)	Al,Na	1	1	Al, Na	2
234	34	TTS034	unknow	F	50	2	Mae Salid Luang	Mae Song	Tha Song Yang	Tak	1	Tt (4-0)	An	1	1	An, Tt	2
235	35	TTS035	unknow	F		2	Mae Salid Luang	Mae Song	Tha Song Yang	Tak	0			0	0		0
236	36	TTS036	unknow	F	50/พ	2	Mae Salid Luang	Mae Song	Tha Song Yang	Tak	0			0	0		0
237	37	TTS037	unknow	M	50	2	Mae Salid Luang	Mae Song	Tha Song Yang	Tak	1	Hw (0-1)	An,Na	1	1	An, Na	2
238	38	TTS038	unknow	M		2	Mae Salid Luang	Mae Song	Tha Song Yang	Tak	0			0	0		0
239	39	TTS039	unknow	M	50	2	Mae Salid Luang	Mae Song	Tha Song Yang	Tak	0			0	0		0
240	40	TTS040	unknow	M	50/พ	2	Mae Salid Luang	Mae Song	Tha Song Yang	Tak	0			0	0		0
241	41	TTS041	unknow	M		2	Mae Salid Luang	Mae Song	Tha Song Yang	Tak	0			0	0		0
242	42	TTS042	unknow	F		2	Mae Salid Luang	Mae Song	Tha Song Yang	Tak	0		An	1	1	An	1
243	44	TTS043	unknow	M	50	2	Mae Salid Luang	Mae Song	Tha Song Yang	Tak	0			0	0		0
244	45	TTS044	53	M		2	Mae Salid Luang	Mae Song	Tha Song Yang	Tak	0			0	0		0
245	46	TTS045	unknow	F		2	Mae Salid Luang	Mae Song	Tha Song Yang	Tak	1	Hw (1-1)		0	1	Hw	1
246	47	TTS046	47	M	472	2	Mae Salid Luang	Mae Song	Tha Song Yang	Tak	0			0	0		0
247	48	TTS047	unknow	M	19/ช	2	Mae Salid Luang	Mae Song	Tha Song Yang	Tak	1	Hw (15-36)	Na	1	1	Na	1
248	49	TTS048	unknow	N/A		2	Mae Salid Luang	Mae Song	Tha Song Yang	Tak	0			0	0		0
249	50	TTS049	17	M		2	Mae Salid Luang	Mae Song	Tha Song Yang	Tak	0			0	0		0
250	51	TTS050	unknow	F		2	Mae Salid Luang	Mae Song	Tha Song Yang	Tak	0			0	0		0
251	53	TTS051	50	F		2	Mae Salid Luang	Mae Song	Tha Song Yang	Tak	0			0	0		0
252	54	TTS052	unknow	F	17	2	Mae Salid Luang	Mae Song	Tha Song Yang	Tak	0			0	0		0
253	55	TTS053	unknow	F	17/ช	2	Mae Salid Luang	Mae Song	Tha Song Yang	Tak	0			0	0		0
254	56	TTS054	unknow	F	469	2	Mae Salid Luang	Mae Song	Tha Song Yang	Tak	1	Hw (0-2)	An	1	1	An	1
255	57	TTS055	unknow	F	163	2	Mae Salid Luang	Mae Song	Tha Song Yang	Tak	0			0	0		0
256	58	TTS056	unknow	F	163	2	Mae Salid Luang	Mae Song	Tha Song Yang	Tak	0			0	0		0
257	59	TTS057	unknow	N/A	82	2	Mae Salid Luang	Mae Song	Tha Song Yang	Tak	0			0	0		0
258	60	TTS058	unknow	M	51	2	Mae Salid Luang	Mae Song	Tha Song Yang	Tak	0			0	0		0
259	61	TTS059	unknow	F	183	2	Mae Salid Luang	Mae Song	Tha Song Yang	Tak	0		Ss	1	1	Ss	1
260	62	TTS060	unknow	F	496	2	Mae Salid Luang	Mae Song	Tha Song Yang	Tak	0			0	0		0
261	63	TTS061	39	M	ท่าน้ำ	2	Mae Salid Luang	Mae Song	Tha Song Yang	Tak	0			0	0		0
262	64	TTS062	55	M	482	2	Mae Salid Luang	Mae Song	Tha Song Yang	Tak	1	Hw (0-1)|Al (41-43)|Al-unf (0-3)	Al	1	1	Al, Hw	2
263	65	TTS063	44	F	73/ช	2	Mae Salid Luang	Mae Song	Tha Song Yang	Tak	1	Hw (1-0)		0	1	Hw	1
264	66	TTS064	55	F	73/ช	2	Mae Salid Luang	Mae Song	Tha Song Yang	Tak	0			0	0		0
265	67	TTS065	45	F	38/ช	2	Mae Salid Luang	Mae Song	Tha Song Yang	Tak	1	Hw (1-1)		0	1	Hw	1
266	68	TTS066	56	M	38/1	2	Mae Salid Luang	Mae Song	Tha Song Yang	Tak	1	Hw (5-12)	An	1	1	An	1
267	69	TTS067	60	F	18/พ	2	Mae Salid Luang	Mae Song	Tha Song Yang	Tak	0			0	0		0
268	70	TTS068	53	M	86/1	2	Mae Salid Luang	Mae Song	Tha Song Yang	Tak	0			0	0		0
269	71	TTS069	61	F	115/พ	2	Mae Salid Luang	Mae Song	Tha Song Yang	Tak	0			0	0		0
270	72	TTS070	41	F	115/พ	2	Mae Salid Luang	Mae Song	Tha Song Yang	Tak	0			0	0		0
271	73	TTS071	36	F	3/ช ท่าน้ำ	2	Mae Salid Luang	Mae Song	Tha Song Yang	Tak	0			0	0		0
272	74	TTS072	56	F	3/ช ท่าน้ำ	2	Mae Salid Luang	Mae Song	Tha Song Yang	Tak	0			0	0		0
273	75	TTS073	43	F	482	2	Mae Salid Luang	Mae Song	Tha Song Yang	Tak	0		Tsol	1	1	Tsol	1
274	76	TTS074	45	F	29/พ	2	Mae Salid Luang	Mae Song	Tha Song Yang	Tak	0			0	0		0
275	77	TTS075	unknow	F	29/พ	2	Mae Salid Luang	Mae Song	Tha Song Yang	Tak	1	Hw (3-2)|Al (0-0)|Al-unf (0-4)	Al	1	1	Al, Hw	2
276	78	TTS076	72	M	ท่าน้ำ	2	Mae Salid Luang	Mae Song	Tha Song Yang	Tak	0			0	0		0
277	80	TTS077	65	M	33/พ	2	Mae Salid Luang	Mae Song	Tha Song Yang	Tak	0			0	0		0
278	81	TTS078	40	M	121/พ	2	Mae Salid Luang	Mae Song	Tha Song Yang	Tak	0			0	0		0
279	82	TTS079	30	F	199	2	Mae Salid Luang	Mae Song	Tha Song Yang	Tak	0			0	0		0
280	84	TTS080	61	M	39/ช	2	Mae Salid Luang	Mae Song	Tha Song Yang	Tak	1	Tt (1-12)|Hw (8-12)	Tt,Na	1	1	Tt, Na	2
281	85	TTS081	32	F	39/ช	2	Mae Salid Luang	Mae Song	Tha Song Yang	Tak	0			0	0		0
282	86	TTS082	33	F	504	2	Mae Salid Luang	Mae Song	Tha Song Yang	Tak	0			0	0		0
283	87	TTS083	49	M	209	2	Mae Salid Luang	Mae Song	Tha Song Yang	Tak	0			0	0		0
284	88	TTS084	18	F	504	2	Mae Salid Luang	Mae Song	Tha Song Yang	Tak	0			0	0		0
285	89	TTS085	71	F	36/พ	2	Mae Salid Luang	Mae Song	Tha Song Yang	Tak	0			0	0		0
286	90	TTS086	35	F		2	Mae Salid Luang	Mae Song	Tha Song Yang	Tak	0			0	0		0
287	91	TTS087	47	M	38/ช	2	Mae Salid Luang	Mae Song	Tha Song Yang	Tak	0			0	0		0
288	92	TTS088	39	F	193	2	Mae Salid Luang	Mae Song	Tha Song Yang	Tak	0			0	0		0
289	93	TTS089	52	M	บ้านใหม่	2	Mae Salid Luang	Mae Song	Tha Song Yang	Tak	1	Al (680-537)	Al,Ss	1	1	Al, Ss	2
290	95	TTS090	60	M	บ้านใหม่	2	Mae Salid Luang	Mae Song	Tha Song Yang	Tak	0			0	0		0
291	96	TTS091	38	F	บ้านใหม่	2	Mae Salid Luang	Mae Song	Tha Song Yang	Tak	0			0	0		0
292	97	TTS092	54	F	27/พ บ้านใหม่	2	Mae Salid Luang	Mae Song	Tha Song Yang	Tak	0			0	0		0
293	98	TTS093	unknow	N/A	บ้านใหม่	2	Mae Salid Luang	Mae Song	Tha Song Yang	Tak	0			0	0		0
294	99	TTS094	unknow	N/A		2	Mae Salid Luang	Mae Song	Tha Song Yang	Tak	0			0	0		0
295	100	TTS095	45	F		2	Mae Salid Luang	Mae Song	Tha Song Yang	Tak	0			0	0		0
296	101	TTS096	unknow	N/A		2	Mae Salid Luang	Mae Song	Tha Song Yang	Tak	0			0	0		0
297	102	TTS097	unknow	N/A		2	Mae Salid Luang	Mae Song	Tha Song Yang	Tak	1	Hw (1-1)|Al (313-203)	Al,Na	1	1	Al, Na	2
298	103	TTS098	unknow	N/A		2	Mae Salid Luang	Mae Song	Tha Song Yang	Tak	0			0	0		0
299	104	TTS099	70	M	246	2	Mae Salid Luang	Mae Song	Tha Song Yang	Tak	0			0	0		0
300	105	TTS100	68	F	246	2	Mae Salid Luang	Mae Song	Tha Song Yang	Tak	0			0	0		0
301	106	TTS101	36	F		2	Mae Salid Luang	Mae Song	Tha Song Yang	Tak	1	Ov (0-1)		0	1	Ov	1
302	107	TTS102	38	F	409	2	Mae Salid Luang	Mae Song	Tha Song Yang	Tak	0			0	0		0
303	108	TTS103	unknow	F	78	2	Mae Salid Luang	Mae Song	Tha Song Yang	Tak	0			0	0		0
304	109	TTS104	unknow	M	78	2	Mae Salid Luang	Mae Song	Tha Song Yang	Tak	0			0	0		0
305	110	TTS105	40	M		2	Mae Salid Luang	Mae Song	Tha Song Yang	Tak	0			0	0		0
306	111	TTS106	45	F	170	2	Mae Salid Luang	Mae Song	Tha Song Yang	Tak	1	Tt (4-6)		0	1	Tt	1
307	112	TTS107	38	F	126/8	2	Mae Salid Luang	Mae Song	Tha Song Yang	Tak	1	Ev (0-1)|Al (1570-1612)	Al	1	1	Al, Ev	2
308	113	TTS108	40	N/A	299	2	Mae Salid Luang	Mae Song	Tha Song Yang	Tak	0			0	0		0
309	114	TTS109	53	M	126/ช	2	Mae Salid Luang	Mae Song	Tha Song Yang	Tak	1	Tt (1-0)|Ov (1-0)		0	1	Tt, Ov	2
310	115	TTS110	69	F	บ้านใหม่	2	Mae Salid Luang	Mae Song	Tha Song Yang	Tak	0			0	0		0
311	116	TTS111	unknow	N/A		2	Mae Salid Luang	Mae Song	Tha Song Yang	Tak	1	Hw (0-1)		0	1	Hw	1
312	117	TTS112	unknow	N/A		2	Mae Salid Luang	Mae Song	Tha Song Yang	Tak	0			0	0		0
313	118	TTS113	unknow	N/A		2	Mae Salid Luang	Mae Song	Tha Song Yang	Tak	1	Al (114-0)|Al-unf (-81)	Al	1	1	Al	1
314	119	TTS114	55	M	77/ช	2	Mae Salid Luang	Mae Song	Tha Song Yang	Tak	0			0	0		0
315	120	TTS115	65	M	137	2	Mae Salid Luang	Mae Song	Tha Song Yang	Tak	1	Ev (1-0)|Al (28-0)|Al-unf (0-36)	Al	1	1	Al, Ev	2
316	121	TTS116	63	F	219	2	Mae Salid Luang	Mae Song	Tha Song Yang	Tak	0			0	0		0
317	122	TTS117	65	F		2	Mae Salid Luang	Mae Song	Tha Song Yang	Tak	0			0	0		0
318	123	TTS118	36	M	203	2	Mae Salid Luang	Mae Song	Tha Song Yang	Tak	0			0	0		0
319	124	TTS119	unknow	N/A		2	Mae Salid Luang	Mae Song	Tha Song Yang	Tak	0			0	0		0
320	125	TTS120	45	F	94/พ (ชป2)	2	Mae Salid Luang	Mae Song	Tha Song Yang	Tak	0			0	0		0
321	126	TTS121	36	F		2	Mae Salid Luang	Mae Song	Tha Song Yang	Tak	0		An	1	1	An	1
322	127	TTS122	42	F	48 (ชป2)	2	Mae Salid Luang	Mae Song	Tha Song Yang	Tak	0			0	0		0
323	128	TTS123	20	M	22/พ (ชป2)	2	Mae Salid Luang	Mae Song	Tha Song Yang	Tak	0			0	0		0
324	129	TTS124	unknow	N/A		2	Mae Salid Luang	Mae Song	Tha Song Yang	Tak	0			0	0		0
325	130	TTS125	60	F	88	บ้านตะหริโพกุย	Mae Salid Luang	Mae Song	Tha Song Yang	Tak	0			0	0		0
326	131	TTS126	56	M	11/พ	บ้านตะหริโพกุย	Mae Salid Luang	Mae Song	Tha Song Yang	Tak	1	Tt (49-167)		0	1	Tt	1
327	132	TTS127	50	M	18/พ	2	Mae Salid Luang	Mae Song	Tha Song Yang	Tak	0			0	0		0
328	133	TTS128	unknow	N/A	410	2	Mae Salid Luang	Mae Song	Tha Song Yang	Tak	0			0	0		0
329	134	TTS129	46	N/A	154	2	Mae Salid Luang	Mae Song	Tha Song Yang	Tak	0			0	0		0
330	135	TTS130	81	F	48	ชป2	Mae Salid Luang	Mae Song	Tha Song Yang	Tak	0			0	0		0
331	136	TTS131	56	F	22/	ชป2	Mae Salid Luang	Mae Song	Tha Song Yang	Tak	0			0	0		0
332	137	TTS132	unknow	N/A	396	บ้านตะหริโพกุย	Mae Salid Luang	Mae Song	Tha Song Yang	Tak	0			0	0		0
333	138	TTS133	48	F	188	2	Mae Salid Luang	Mae Song	Tha Song Yang	Tak	0			0	0		0
334	139	TTS134	unknow	M		2	Mae Salid Luang	Mae Song	Tha Song Yang	Tak	1	Hw (33-41)	Na	1	1	Na	1
335	140	TTS135	51	F		ตะเระโพกุย	Mae Salid Luang	Mae Song	Tha Song Yang	Tak	0			0	0		0
336	141	TTS136	54	F	18/พ	2	Mae Salid Luang	Mae Song	Tha Song Yang	Tak	0			0	0		0
337	142	TTS137	65	M	22/พ	2	Mae Salid Luang	Mae Song	Tha Song Yang	Tak	1	Hw (1-1)|Al (1-0)	Na	1	1	Al,Na	2
338	143	TTS138	75	F	22/พ	ชป2	Mae Salid Luang	Mae Song	Tha Song Yang	Tak	0			0	0		0
339	144	TTS139	18	M	18/พ	2	Mae Salid Luang	Mae Song	Tha Song Yang	Tak	0		An	1	1	An	1
340	145	TTS140	unknow	F	395	2	Mae Salid Luang	Mae Song	Tha Song Yang	Tak	0			0	0		0
341	146	TTS141	40	F	123	2	Mae Salid Luang	Mae Song	Tha Song Yang	Tak	0			0	0		0
342	147	TTS142	47	M		2	Mae Salid Luang	Mae Song	Tha Song Yang	Tak	1	Hw (0-10)		0	1	Hw	1
343	148	TTS143	51	M	143	2	Mae Salid Luang	Mae Song	Tha Song Yang	Tak	1	Hw (0-5)		0	1	Hw	1
344	149	TTS144	18	F	182	2	Mae Salid Luang	Mae Song	Tha Song Yang	Tak	0			0	0		0
345	150	TTS145	76	M		ตะหริโพกุย	Mae Salid Luang	Mae Song	Tha Song Yang	Tak	1	Ov (3-0)	Ov	1	1	Ov	1
346	151	TTS146	51	F		2	Mae Salid Luang	Mae Song	Tha Song Yang	Tak	0			0	0		0
347	155	TTS147	unknow	N/A		2	Mae Salid Luang	Mae Song	Tha Song Yang	Tak	0			0	0		0
348	156	TTS148	unknow	F	9/พ	2	Mae Salid Luang	Mae Song	Tha Song Yang	Tak	0			0	0		0
349	157	TTS149	70	F		2	Mae Salid Luang	Mae Song	Tha Song Yang	Tak	0			0	0		0
350	158	TTS150	unknow	N/A		2	Mae Salid Luang	Mae Song	Tha Song Yang	Tak	1	Tr (0-1)		0	1	Tr	1
351	159	TTS151	54	M	42	2	Mae Salid Luang	Mae Song	Tha Song Yang	Tak	0			0	0		0
352	160	TTS152	61	F	428	2	Mae Salid Luang	Mae Song	Tha Song Yang	Tak	0			0	0		0
353	162	TTS153	63	F	ท่าน้ำ	2	Mae Salid Luang	Mae Song	Tha Song Yang	Tak	0			0	0		0
354	163	TTS154	53	M	90/ช	ท่าน้ำ	Mae Salid Luang	Mae Song	Tha Song Yang	Tak	1	Hw (1-0)	Na	1	1	Na	1
355	165	TTS155	47	F	58	2	Mae Salid Luang	Mae Song	Tha Song Yang	Tak	0			0	0		0
356	166	TTS156	50	M	58	2	Mae Salid Luang	Mae Song	Tha Song Yang	Tak	0			0	0		0
357	167	TTS157	38	F	ซอย8	เชียงแก้ว	Mae Salid Luang	Mae Song	Tha Song Yang	Tak	0			0	0		0
358	168	TTS158	unknow	N/A		2	Mae Salid Luang	Mae Song	Tha Song Yang	Tak	0			0	0		0
359	169	TTS159	unknow	N/A		2	Mae Salid Luang	Mae Song	Tha Song Yang	Tak	0			0	0		0
360	170	TTS160	60	M		2	Mae Salid Luang	Mae Song	Tha Song Yang	Tak	0			0	0		0
361	171	TTS161	60	F	33/พ	2	Mae Salid Luang	Mae Song	Tha Song Yang	Tak	0			0	0		0
362	173	TTS162	46	F	154/ช	2	Mae Salid Luang	Mae Song	Tha Song Yang	Tak	0			0	0		0
363	174	TTS163	unknow	M		2	Mae Salid Luang	Mae Song	Tha Song Yang	Tak	0			0	0		0
364	175	TTS164	unknow	N/A		2	Mae Salid Luang	Mae Song	Tha Song Yang	Tak	0			0	0		0
365	176	TTS165	unknow	F	19/ช	2	Mae Salid Luang	Mae Song	Tha Song Yang	Tak	0		Ss	1	1	Ss	1
366	177	TTS166	unknow	N/A		2	Mae Salid Luang	Mae Song	Tha Song Yang	Tak	0			0	0		0
367	178	TTS167	26	N/A	299	2	Mae Salid Luang	Mae Song	Tha Song Yang	Tak	0			0	0		0
368	1	USK001	40	F	257	5	Kan Puai	Kham Khuean Kaeo	Sirindhorn	Ubon Ratchathani	0			0	0		0
369	2	USK002	52	M	257	5	Kan Puai	Kham Khuean Kaeo	Sirindhorn	Ubon Ratchathani	0			0	0		0
370	3	USK003	18	F	257	5	Kan Puai	Kham Khuean Kaeo	Sirindhorn	Ubon Ratchathani	0			0	0		0
371	4	USK004	29	F	218	5	Kan Puai	Kham Khuean Kaeo	Sirindhorn	Ubon Ratchathani	0		Ov	1	1	Ov	1
372	5	USK005	56	M	218	5	Kan Puai	Kham Khuean Kaeo	Sirindhorn	Ubon Ratchathani	0			0	0		0
373	6	USK006	54	F	218	5	Kan Puai	Kham Khuean Kaeo	Sirindhorn	Ubon Ratchathani	0			0	0		0
374	7	USK007	31	M	218	5	Kan Puai	Kham Khuean Kaeo	Sirindhorn	Ubon Ratchathani	0			0	0		0
375	8	USK008	48	M	100	5	Kan Puai	Kham Khuean Kaeo	Sirindhorn	Ubon Ratchathani	0			0	0		0
376	9	USK009	40	F	100	5	Kan Puai	Kham Khuean Kaeo	Sirindhorn	Ubon Ratchathani	0			0	0		0
377	10	USK010	46	M	242	5	Kan Puai	Kham Khuean Kaeo	Sirindhorn	Ubon Ratchathani	0			0	0		0
378	11	USK011	18	M	242	5	Kan Puai	Kham Khuean Kaeo	Sirindhorn	Ubon Ratchathani	0			0	0		0
379	12	USK012	1.5	M	225	5	Kan Puai	Kham Khuean Kaeo	Sirindhorn	Ubon Ratchathani	0			0	0		0
380	13	USK013	43	F	268	5	Kan Puai	Kham Khuean Kaeo	Sirindhorn	Ubon Ratchathani	0			0	0		0
381	14	USK014	48	M	224	5	Kan Puai	Kham Khuean Kaeo	Sirindhorn	Ubon Ratchathani	0			0	0		0
382	15	USK015	44	F	224	5	Kan Puai	Kham Khuean Kaeo	Sirindhorn	Ubon Ratchathani	0			0	0		0
383	16	USK016	28	M	224	5	Kan Puai	Kham Khuean Kaeo	Sirindhorn	Ubon Ratchathani	0			0	0		0
384	17	USK017	8	M	224	5	Kan Puai	Kham Khuean Kaeo	Sirindhorn	Ubon Ratchathani	0			0	0		0
385	18	USK018	unknow	M	273	5	Kan Puai	Kham Khuean Kaeo	Sirindhorn	Ubon Ratchathani	0			0	0		0
386	19	USK019	75	M	29	5	Kan Puai	Kham Khuean Kaeo	Sirindhorn	Ubon Ratchathani	1	Ov (0-1)	Ov	1	1	Ov	1
387	20	USK020	73	F	29	5	Kan Puai	Kham Khuean Kaeo	Sirindhorn	Ubon Ratchathani	0			0	0		0
388	21	USK021	47	M	142	5	Kan Puai	Kham Khuean Kaeo	Sirindhorn	Ubon Ratchathani	0			0	0		0
389	22	USK022	44	F	142	5	Kan Puai	Kham Khuean Kaeo	Sirindhorn	Ubon Ratchathani	0			0	0		0
390	23	USK023	8	F	142	5	Kan Puai	Kham Khuean Kaeo	Sirindhorn	Ubon Ratchathani	0			0	0		0
391	24	USK024	46	F	211	5	Kan Puai	Kham Khuean Kaeo	Sirindhorn	Ubon Ratchathani	0			0	0		0
392	25	USK025	50	M	211	5	Kan Puai	Kham Khuean Kaeo	Sirindhorn	Ubon Ratchathani	0			0	0		0
393	26	USK026	4	F	25	5	Kan Puai	Kham Khuean Kaeo	Sirindhorn	Ubon Ratchathani	0			0	0		0
394	27	USK027	7	F	197	5	Kan Puai	Kham Khuean Kaeo	Sirindhorn	Ubon Ratchathani	0			0	0		0
395	28	USK028	13	F	197	5	Kan Puai	Kham Khuean Kaeo	Sirindhorn	Ubon Ratchathani	0			0	0		0
396	29	USK029	35	M	197	5	Kan Puai	Kham Khuean Kaeo	Sirindhorn	Ubon Ratchathani	0			0	0		0
397	30	USK030	33	F	197	5	Kan Puai	Kham Khuean Kaeo	Sirindhorn	Ubon Ratchathani	1	Ev (1-0)|T (227-152)	Tsag	1	1	Tsag, Ev	2
398	31	USK031	53	M	222	5	Kan Puai	Kham Khuean Kaeo	Sirindhorn	Ubon Ratchathani	0		Ov	1	1	Ov	1
399	32	USK032	51	F	222	5	Kan Puai	Kham Khuean Kaeo	Sirindhorn	Ubon Ratchathani	0		Ov	1	1	Ov	1
400	33	USK033	25	M	202	13	Suwan Waree	Kham Khuean Kaeo	Sirindhorn	Ubon Ratchathani	1	Ov (1-0)	Ov	1	1	Ov	1
401	34	USK034	67	M	100	13	Suwan Waree	Kham Khuean Kaeo	Sirindhorn	Ubon Ratchathani	1	Ov (0-1)	Ov	1	1	Ov	1
402	35	USK035	68	M	210	5	Kan Puai	Kham Khuean Kaeo	Sirindhorn	Ubon Ratchathani	0			0	0		0
403	36	USK036	63	F	210	5	Kan Puai	Kham Khuean Kaeo	Sirindhorn	Ubon Ratchathani	0			0	0		0
404	37	USK037	47	M	55	5	Kan Puai	Kham Khuean Kaeo	Sirindhorn	Ubon Ratchathani	0		Ov	1	1	Ov	1
405	38	USK038	45	F	55	5	Kan Puai	Kham Khuean Kaeo	Sirindhorn	Ubon Ratchathani	0			0	0		0
406	39	USK039	68	M	191	5	Kan Puai	Kham Khuean Kaeo	Sirindhorn	Ubon Ratchathani	0			0	0		0
407	40	USK040	55	F	191	5	Kan Puai	Kham Khuean Kaeo	Sirindhorn	Ubon Ratchathani	1	Hw (0-2)		0	1	Hw	1
408	41	USK041	8	F	191	5	Kan Puai	Kham Khuean Kaeo	Sirindhorn	Ubon Ratchathani	0		Ss	1	1	Ss	1
409	42	USK042	53	F	150	5	Kan Puai	Kham Khuean Kaeo	Sirindhorn	Ubon Ratchathani	0			0	0		0
410	43	USK043	2	F	150	5	Kan Puai	Kham Khuean Kaeo	Sirindhorn	Ubon Ratchathani	0			0	0		0
411	44	USK044	44	F	262	5	Kan Puai	Kham Khuean Kaeo	Sirindhorn	Ubon Ratchathani	0			0	0		0
412	45	USK045	24	F	262	5	Kan Puai	Kham Khuean Kaeo	Sirindhorn	Ubon Ratchathani	0			0	0		0
413	46	USK046	44	F	252	5	Kan Puai	Kham Khuean Kaeo	Sirindhorn	Ubon Ratchathani	0		Ov	1	1	Ov	1
414	47	USK047	46	M	252	5	Kan Puai	Kham Khuean Kaeo	Sirindhorn	Ubon Ratchathani	0			0	0		0
415	48	USK048	80	F	252	5	Kan Puai	Kham Khuean Kaeo	Sirindhorn	Ubon Ratchathani	0			0	0		0
416	49	USK049	34	F	126	13	Suwan Waree	Kham Khuean Kaeo	Sirindhorn	Ubon Ratchathani	1	Ov (1-5)	Ov	1	1	Ov	1
417	50	USK050	44	F	258	5	Kan Puai	Kham Khuean Kaeo	Sirindhorn	Ubon Ratchathani	0			0	0		0
418	51	USK051	26	F	285	5	Kan Puai	Kham Khuean Kaeo	Sirindhorn	Ubon Ratchathani	0			0	0		0
419	52	USK052	58	M	103	5	Kan Puai	Kham Khuean Kaeo	Sirindhorn	Ubon Ratchathani	0		Ov	1	1	Ov	1
420	53	USK053	48	F	103	5	Kan Puai	Kham Khuean Kaeo	Sirindhorn	Ubon Ratchathani	0		Ov	1	1	Ov	1
421	54	USK054	58	M	133	5	Kan Puai	Kham Khuean Kaeo	Sirindhorn	Ubon Ratchathani	0		Ov	1	1	Ov	1
422	55	USK055	56	F	133	5	Kan Puai	Kham Khuean Kaeo	Sirindhorn	Ubon Ratchathani	0			0	0		0
423	56	USK056	30	F	133	5	Kan Puai	Kham Khuean Kaeo	Sirindhorn	Ubon Ratchathani	0			0	0		0
424	57	USK057	53	F	175	13	Suwan Waree	Kham Khuean Kaeo	Sirindhorn	Ubon Ratchathani	1	Ov (1-0)		0	1	Ov	1
425	58	USK058	50	M	58/1	5	Kan Puai	Kham Khuean Kaeo	Sirindhorn	Ubon Ratchathani	0		Ov	1	1	Ov	1
426	59	USK059	51	F	58/1	5	Kan Puai	Kham Khuean Kaeo	Sirindhorn	Ubon Ratchathani	0			0	0		0
427	60	USK060	50	M	198	5	Kan Puai	Kham Khuean Kaeo	Sirindhorn	Ubon Ratchathani	0			0	0		0
428	61	USK061	47	F	198	5	Kan Puai	Kham Khuean Kaeo	Sirindhorn	Ubon Ratchathani	0			0	0		0
429	62	USK062	20	M	198	5	Kan Puai	Kham Khuean Kaeo	Sirindhorn	Ubon Ratchathani	0		Ov	1	1	Ov	1
430	63	USK063	56	F	109	5	Kan Puai	Kham Khuean Kaeo	Sirindhorn	Ubon Ratchathani	0			0	0		0
431	64	USK064	57	M	5	5	Kan Puai	Kham Khuean Kaeo	Sirindhorn	Ubon Ratchathani	0		Ov	1	1	Ov	1
432	65	USK065	64	M	125	5	Kan Puai	Kham Khuean Kaeo	Sirindhorn	Ubon Ratchathani	0			0	0		0
433	66	USK066	55	F	125	5	Kan Puai	Kham Khuean Kaeo	Sirindhorn	Ubon Ratchathani	0			0	0		0
434	67	USK067	10	F	61	5	Kan Puai	Kham Khuean Kaeo	Sirindhorn	Ubon Ratchathani	0			0	0		0
435	68	USK068	73	M	70	5	Kan Puai	Kham Khuean Kaeo	Sirindhorn	Ubon Ratchathani	0		Ov	1	1	Ov	1
436	69	USK069	5	M	215	13	Suwan Waree	Kham Khuean Kaeo	Sirindhorn	Ubon Ratchathani	1	Ov (0-1)		0	1	Ov	1
437	70	USK070	48	F	206	5	Kan Puai	Kham Khuean Kaeo	Sirindhorn	Ubon Ratchathani	0			0	0		0
438	71	USK071	39	M	206	5	Kan Puai	Kham Khuean Kaeo	Sirindhorn	Ubon Ratchathani	0		Ov	1	1	Ov	1
439	72	USK072	12	M	269	5	Kan Puai	Kham Khuean Kaeo	Sirindhorn	Ubon Ratchathani	0		Ov	1	1	Ov	1
440	73	USK073	44	F	111	6	Huai Hai	Kham Khuean Kaeo	Sirindhorn	Ubon Ratchathani	0			0	0		0
441	74	USK074	43	M	111	6	Huai Hai	Kham Khuean Kaeo	Sirindhorn	Ubon Ratchathani	0			0	0		0
442	75	USK075	19	F	111	6	Huai Hai	Kham Khuean Kaeo	Sirindhorn	Ubon Ratchathani	0			0	0		0
443	76	USK076	10	F	111	6	Huai Hai	Kham Khuean Kaeo	Sirindhorn	Ubon Ratchathani	0			0	0		0
444	77	USK077	8	M	140	6	Huai Hai	Kham Khuean Kaeo	Sirindhorn	Ubon Ratchathani	0			0	0		0
445	78	USK078	54	M	36	6	Huai Hai	Kham Khuean Kaeo	Sirindhorn	Ubon Ratchathani	1	Ov (0-1)	Ov	1	1	Ov	1
446	79	USK079	74	F	36	6	Huai Hai	Kham Khuean Kaeo	Sirindhorn	Ubon Ratchathani	1	Ov (2-0)|T (104-269)	Ov, Tsag	1	1	Ov, Tsag	2
447	80	USK080	52	F	73	6	Huai Hai	Kham Khuean Kaeo	Sirindhorn	Ubon Ratchathani	0			0	0		0
448	81	USK081	56	F	18	13	Suwan Waree	Kham Khuean Kaeo	Sirindhorn	Ubon Ratchathani	1	Ov (3-3)	Ov	1	1	Ov	1
449	82	USK082	39	F	117	6	Huai Hai	Kham Khuean Kaeo	Sirindhorn	Ubon Ratchathani	0			0	0		0
450	83	USK083	20	M	117	6	Huai Hai	Kham Khuean Kaeo	Sirindhorn	Ubon Ratchathani	0			0	0		0
451	84	USK084	5	M	117	6	Huai Hai	Kham Khuean Kaeo	Sirindhorn	Ubon Ratchathani	0			0	0		0
452	85	USK085	50	M	19	6	Huai Hai	Kham Khuean Kaeo	Sirindhorn	Ubon Ratchathani	0			0	0		0
453	86	USK086	46	M	19	6	Huai Hai	Kham Khuean Kaeo	Sirindhorn	Ubon Ratchathani	0			0	0		0
454	87	USK087	47	F	106	6	Huai Hai	Kham Khuean Kaeo	Sirindhorn	Ubon Ratchathani	0			0	0		0
455	88	USK088	25	M	106	6	Huai Hai	Kham Khuean Kaeo	Sirindhorn	Ubon Ratchathani	0			0	0		0
456	89	USK089	63	M	65	6	Huai Hai	Kham Khuean Kaeo	Sirindhorn	Ubon Ratchathani	0			0	0		0
457	90	USK090	61	F	65	6	Huai Hai	Kham Khuean Kaeo	Sirindhorn	Ubon Ratchathani	1	Ov (1-0)	Ov	1	1	Ov	1
458	91	USK091	39	M	55	6	Huai Hai	Kham Khuean Kaeo	Sirindhorn	Ubon Ratchathani	0			0	0		0
459	92	USK092	65	F	55	6	Huai Hai	Kham Khuean Kaeo	Sirindhorn	Ubon Ratchathani	0		Ov	1	1	Ov	1
460	93	USK093	54	M	136	13	Suwan Waree	Kham Khuean Kaeo	Sirindhorn	Ubon Ratchathani	1	Ov (7-6)	An,Ov	1	1	An, Ov	2
461	94	USK094	78	M	207	14	Ladwaree	Kham Khuean Kaeo	Sirindhorn	Ubon Ratchathani	1	Ov (1-0)	Ov	1	1	Ov	1
462	95	USK095	66	M	11	6	Huai Hai	Kham Khuean Kaeo	Sirindhorn	Ubon Ratchathani	0			0	0		0
463	96	USK096	26	M	33	14	Ladwaree	Kham Khuean Kaeo	Sirindhorn	Ubon Ratchathani	1	Tt (1-0)	Ss	1	1	Ss, Tt	1
464	97	USK097	7	F	11	6	Huai Hai	Kham Khuean Kaeo	Sirindhorn	Ubon Ratchathani	0			0	0		0
465	98	USK098	29	F	92	6	Huai Hai	Kham Khuean Kaeo	Sirindhorn	Ubon Ratchathani	0		Ov	1	1	Ov	1
466	99	USK099	34	M	92	6	Huai Hai	Kham Khuean Kaeo	Sirindhorn	Ubon Ratchathani	1	Ov (0-2)	Ov	1	1	Ov	1
467	100	USK100	10	M	92	6	Huai Hai	Kham Khuean Kaeo	Sirindhorn	Ubon Ratchathani	0			0	0		0
468	101	USK101	47	M	98	6	Huai Hai	Kham Khuean Kaeo	Sirindhorn	Ubon Ratchathani	0			0	0		0
469	102	USK102	46	F	98	6	Huai Hai	Kham Khuean Kaeo	Sirindhorn	Ubon Ratchathani	0		Ov	1	1	Ov	1
470	103	USK103	19	F	98	6	Huai Hai	Kham Khuean Kaeo	Sirindhorn	Ubon Ratchathani	0			0	0		0
471	104	USK104	43	M	148	6	Huai Hai	Kham Khuean Kaeo	Sirindhorn	Ubon Ratchathani	1	T (25-104)	Ov, Tsag	1	1	Ov, Tsag	2
472	105	USK105	40	F	148	6	Huai Hai	Kham Khuean Kaeo	Sirindhorn	Ubon Ratchathani	0		Ov	1	1	Ov	1
473	106	USK106	10	M	148	6	Huai Hai	Kham Khuean Kaeo	Sirindhorn	Ubon Ratchathani	0			0	0		0
474	107	USK107	43	M	13	6	Huai Hai	Kham Khuean Kaeo	Sirindhorn	Ubon Ratchathani	0		Ov	1	1	Ov	1
475	108	USK108	62	F	9	6	Huai Hai	Kham Khuean Kaeo	Sirindhorn	Ubon Ratchathani	0			0	0		0
476	109	USK109	42	F	9	6	Huai Hai	Kham Khuean Kaeo	Sirindhorn	Ubon Ratchathani	0			0	0		0
477	110	USK110	48	F	105	6	Huai Hai	Kham Khuean Kaeo	Sirindhorn	Ubon Ratchathani	0			0	0		0
478	111	USK111	41	M	87	15	Kham Nok Ho	Kham Khuean Kaeo	Sirindhorn	Ubon Ratchathani	1	Ov (0-5)	Ov	1	1	Ov	1
479	112	USK112	26	F	24	6	Huai Hai	Kham Khuean Kaeo	Sirindhorn	Ubon Ratchathani	0			0	0		0
480	113	USK113	79	F	35	6	Huai Hai	Kham Khuean Kaeo	Sirindhorn	Ubon Ratchathani	0			0	0		0
481	114	USK114	56	F	65/1	6	Huai Hai	Kham Khuean Kaeo	Sirindhorn	Ubon Ratchathani	0		Ov	1	1	Ov	1
482	115	USK115	57	F	8	6	Huai Hai	Kham Khuean Kaeo	Sirindhorn	Ubon Ratchathani	0			0	0		0
483	116	USK116	64	M	128	6	Huai Hai	Kham Khuean Kaeo	Sirindhorn	Ubon Ratchathani	0			0	0		0
484	117	USK117	64	F	128	6	Huai Hai	Kham Khuean Kaeo	Sirindhorn	Ubon Ratchathani	0			0	0		0
485	118	USK118	50	F	80	15	Kham Nok Ho	Kham Khuean Kaeo	Sirindhorn	Ubon Ratchathani	1	Ov (0-8)	Ov	1	1	Ov	1
486	119	USK119	64	F	16	6	Huai Hai	Kham Khuean Kaeo	Sirindhorn	Ubon Ratchathani	0		Ov	1	1	Ov	1
487	120	USK120	62	M	57	6	Huai Hai	Kham Khuean Kaeo	Sirindhorn	Ubon Ratchathani	0			0	0		0
488	121	USK121	33	M	57	6	Huai Hai	Kham Khuean Kaeo	Sirindhorn	Ubon Ratchathani	0			0	0		0
489	122	USK122	62	F	54	6	Huai Hai	Kham Khuean Kaeo	Sirindhorn	Ubon Ratchathani	1	Ov (1-0)	Ov	1	1	Ov	1
490	123	USK123	49	F	67	6	Huai Hai	Kham Khuean Kaeo	Sirindhorn	Ubon Ratchathani	0			0	0		0
491	124	USK124	31	F	68	15	Kham Nok Ho	Kham Khuean Kaeo	Sirindhorn	Ubon Ratchathani	1	Tt (0-1)|Ov (0-1)	Ov	1	1	Ov, Tt	2
492	125	USK125	54	F	60	6	Huai Hai	Kham Khuean Kaeo	Sirindhorn	Ubon Ratchathani	0			0	0		0
493	126	USK126	51	F	78	6	Huai Hai	Kham Khuean Kaeo	Sirindhorn	Ubon Ratchathani	0			0	0		0
494	127	USK127	32	M	49	6	Huai Hai	Kham Khuean Kaeo	Sirindhorn	Ubon Ratchathani	0			0	0		0
495	128	USK128	60	F	61	6	Huai Hai	Kham Khuean Kaeo	Sirindhorn	Ubon Ratchathani	0		Ov	1	1	Ov	1
496	129	USK129	13	M	152	6	Huai Hai	Kham Khuean Kaeo	Sirindhorn	Ubon Ratchathani	0			0	0		0
497	130	USK130	44	F	58	6	Huai Hai	Kham Khuean Kaeo	Sirindhorn	Ubon Ratchathani	0			0	0		0
498	131	USK131	68	M	54	6	Huai Hai	Kham Khuean Kaeo	Sirindhorn	Ubon Ratchathani	0		Ov	1	1	Ov	1
499	132	USK132	59	M	3	16	Mai Na Kham	Kham Khuean Kaeo	Sirindhorn	Ubon Ratchathani	0		Ov	1	1	Ov	1
500	133	USK133	59	M	61	15	Kham Nok Ho	Kham Khuean Kaeo	Sirindhorn	Ubon Ratchathani	1	Ov (0-9)	Ov	1	1	Ov	1
501	134	USK134	31	F	3	16	Mai Na Kham	Kham Khuean Kaeo	Sirindhorn	Ubon Ratchathani	1	T (434-259)	Tsag	1	1	Tsag	1
502	135	USK135	15	M	3	16	Mai Na Kham	Kham Khuean Kaeo	Sirindhorn	Ubon Ratchathani	0			0	0		0
503	136	USK136	13	M	3	16	Mai Na Kham	Kham Khuean Kaeo	Sirindhorn	Ubon Ratchathani	0			0	0		0
504	137	USK137	10	M	3	16	Mai Na Kham	Kham Khuean Kaeo	Sirindhorn	Ubon Ratchathani	0			0	0		0
505	138	USK138	48	F	50	16	Mai Na Kham	Kham Khuean Kaeo	Sirindhorn	Ubon Ratchathani	0		Ov	1	1	Ov	1
506	139	USK139	11	F	50	16	Mai Na Kham	Kham Khuean Kaeo	Sirindhorn	Ubon Ratchathani	0			0	0		0
507	140	USK140	42	M	58	16	Mai Na Kham	Kham Khuean Kaeo	Sirindhorn	Ubon Ratchathani	0			0	0		0
508	141	USK141	46	F	58	16	Mai Na Kham	Kham Khuean Kaeo	Sirindhorn	Ubon Ratchathani	0			0	0		0
509	142	USK142	40	F	75	16	Mai Na Kham	Kham Khuean Kaeo	Sirindhorn	Ubon Ratchathani	0			0	0		0
510	143	USK143	31	F	27	16	Mai Na Kham	Kham Khuean Kaeo	Sirindhorn	Ubon Ratchathani	0			0	0		0
511	144	USK144	31	M	34	16	Mai Na Kham	Kham Khuean Kaeo	Sirindhorn	Ubon Ratchathani	0			0	0		0
512	145	USK145	47	M	24	16	Mai Na Kham	Kham Khuean Kaeo	Sirindhorn	Ubon Ratchathani	0			0	0		0
513	146	USK146	60	F	24	6	Huai Hai	Kham Khuean Kaeo	Sirindhorn	Ubon Ratchathani	1	T (0-12)	Ov, Tsag	1	1	Ov, Tsag	2
514	147	USK147	56	F	25	16	Mai Na Kham	Kham Khuean Kaeo	Sirindhorn	Ubon Ratchathani	0			0	0		0
515	148	USK148	60	M	25	16	Mai Na Kham	Kham Khuean Kaeo	Sirindhorn	Ubon Ratchathani	0			0	0		0
516	149	USK149	48	M	35	16	Mai Na Kham	Kham Khuean Kaeo	Sirindhorn	Ubon Ratchathani	0		Ov	1	1	Ov	1
517	150	USK150	57	M	2	16	Mai Na Kham	Kham Khuean Kaeo	Sirindhorn	Ubon Ratchathani	0			0	0		0
518	151	USK151	59	F	19	16	Mai Na Kham	Kham Khuean Kaeo	Sirindhorn	Ubon Ratchathani	0			0	0		0
519	152	USK152	47	M	20	16	Mai Na Kham	Kham Khuean Kaeo	Sirindhorn	Ubon Ratchathani	0			0	0		0
520	153	USK153	53	F	28	16	Mai Na Kham	Kham Khuean Kaeo	Sirindhorn	Ubon Ratchathani	0			0	0		0
521	154	USK154	60	M	18	16	Mai Na Kham	Kham Khuean Kaeo	Sirindhorn	Ubon Ratchathani	0		Ov	1	1	Ov	1
522	155	USK155	53	F	18	16	Mai Na Kham	Kham Khuean Kaeo	Sirindhorn	Ubon Ratchathani	0			0	0		0
523	156	USK156	61	M	65/1	6	Huai Hai	Kham Khuean Kaeo	Sirindhorn	Ubon Ratchathani	1	Ev (0-6)	An,Ov	1	1	An, Ov, Ev	3
524	157	USK157	41	F	52	16	Mai Na Kham	Kham Khuean Kaeo	Sirindhorn	Ubon Ratchathani	0			0	0		0
525	158	USK158	41	M	17	16	Mai Na Kham	Kham Khuean Kaeo	Sirindhorn	Ubon Ratchathani	0			0	0		0
526	159	USK159	41	M	17	16	Mai Na Kham	Kham Khuean Kaeo	Sirindhorn	Ubon Ratchathani	0			0	0		0
527	160	USK160	60	M	16	16	Mai Na Kham	Kham Khuean Kaeo	Sirindhorn	Ubon Ratchathani	0			0	0		0
528	161	USK161	58	F	16	16	Mai Na Kham	Kham Khuean Kaeo	Sirindhorn	Ubon Ratchathani	0			0	0		0
529	162	USK162	15	M	257	5	Kan Puai	Kham Khuean Kaeo	Sirindhorn	Ubon Ratchathani	0			0	0		0
530	163	USK163	5	M	218	5	Kan Puai	Kham Khuean Kaeo	Sirindhorn	Ubon Ratchathani	0			0	0		0
531	164	USK164	50	F	225	5	Kan Puai	Kham Khuean Kaeo	Sirindhorn	Ubon Ratchathani	0			0	0		0
532	165	USK165	46	M	268	5	Kan Puai	Kham Khuean Kaeo	Sirindhorn	Ubon Ratchathani	1	Ov (1-0)		0	1	Ov	1
533	166	USK166	22	M	211	5	Kan Puai	Kham Khuean Kaeo	Sirindhorn	Ubon Ratchathani	0			0	0		0
534	167	USK167	58	M	150	5	Kan Puai	Kham Khuean Kaeo	Sirindhorn	Ubon Ratchathani	0			0	0		0
535	168	USK168	52	F	77	6	Huai Hai	Kham Khuean Kaeo	Sirindhorn	Ubon Ratchathani	1	Ov (0-1)	Ov	1	1	Ov	1
536	169	USK169	44	F	105	5	Kan Puai	Kham Khuean Kaeo	Sirindhorn	Ubon Ratchathani	1	Ov (0-1)	Ov	1	1	Ov	1
537	170	USK170	49	F	195	5	Kan Puai	Kham Khuean Kaeo	Sirindhorn	Ubon Ratchathani	0			0	0		0
538	171	USK171	12	F	100	5	Kan Puai	Kham Khuean Kaeo	Sirindhorn	Ubon Ratchathani	0			0	0		0
539	172	USK172	7	F	100	5	Kan Puai	Kham Khuean Kaeo	Sirindhorn	Ubon Ratchathani	0			0	0		0
540	173	USK173	13	M	141	6	Huai Hai	Kham Khuean Kaeo	Sirindhorn	Ubon Ratchathani	1	T (0-1)	Tsag	1	1	Tsag	1
541	174	USK174	54	F	69	13	Suwan Waree	Kham Khuean Kaeo	Sirindhorn	Ubon Ratchathani	0			0	0		0
542	175	USK175	6	M	69	13	Suwan Waree	Kham Khuean Kaeo	Sirindhorn	Ubon Ratchathani	0			0	0		0
543	176	USK176	5	M	69	13	Suwan Waree	Kham Khuean Kaeo	Sirindhorn	Ubon Ratchathani	0			0	0		0
544	177	USK177	2	F	69	13	Suwan Waree	Kham Khuean Kaeo	Sirindhorn	Ubon Ratchathani	0			0	0		0
545	178	USK178	2	F	94	13	Suwan Waree	Kham Khuean Kaeo	Sirindhorn	Ubon Ratchathani	0			0	0		0
546	179	USK179	56	M	149	13	Suwan Waree	Kham Khuean Kaeo	Sirindhorn	Ubon Ratchathani	0		Ov	1	1	Ov	1
547	180	USK180	57	F	149	13	Suwan Waree	Kham Khuean Kaeo	Sirindhorn	Ubon Ratchathani	0			0	0		0
548	181	USK181	32	F	149	13	Suwan Waree	Kham Khuean Kaeo	Sirindhorn	Ubon Ratchathani	0			0	0		0
549	182	USK182	4	F	149	13	Suwan Waree	Kham Khuean Kaeo	Sirindhorn	Ubon Ratchathani	0			0	0		0
550	183	USK183	44	F	136	13	Suwan Waree	Kham Khuean Kaeo	Sirindhorn	Ubon Ratchathani	0			0	0		0
551	184	USK184	49	F	150	13	Suwan Waree	Kham Khuean Kaeo	Sirindhorn	Ubon Ratchathani	0		Ov	1	1	Ov	1
552	185	USK185	51	M	66	13	Suwan Waree	Kham Khuean Kaeo	Sirindhorn	Ubon Ratchathani	0			0	0		0
553	186	USK186	60	M	69	6	Huai Hai	Kham Khuean Kaeo	Sirindhorn	Ubon Ratchathani	1	T (0-1)	Ov	1	1	Ov, T	2
554	187	USK187	6	M	66	13	Suwan Waree	Kham Khuean Kaeo	Sirindhorn	Ubon Ratchathani	0			0	0		0
555	188	USK188	56	F	164	13	Suwan Waree	Kham Khuean Kaeo	Sirindhorn	Ubon Ratchathani	1	Ov (15-0)	Ov	1	1	Ov	1
556	189	USK189	8	F	164	13	Suwan Waree	Kham Khuean Kaeo	Sirindhorn	Ubon Ratchathani	0			0	0		0
557	190	USK190	5	F	164	13	Suwan Waree	Kham Khuean Kaeo	Sirindhorn	Ubon Ratchathani	0			0	0		0
558	191	USK191	35	F	183	13	Suwan Waree	Kham Khuean Kaeo	Sirindhorn	Ubon Ratchathani	0			0	0		0
559	192	USK192	39	M	183	13	Suwan Waree	Kham Khuean Kaeo	Sirindhorn	Ubon Ratchathani	0			0	0		0
560	193	USK193	11	F	183	13	Suwan Waree	Kham Khuean Kaeo	Sirindhorn	Ubon Ratchathani	0			0	0		0
561	194	USK194	8	M	183	13	Suwan Waree	Kham Khuean Kaeo	Sirindhorn	Ubon Ratchathani	0			0	0		0
562	195	USK195	5	M	183	13	Suwan Waree	Kham Khuean Kaeo	Sirindhorn	Ubon Ratchathani	0			0	0		0
563	196	USK196	54	F	183	13	Suwan Waree	Kham Khuean Kaeo	Sirindhorn	Ubon Ratchathani	0			0	0		0
564	197	USK197	58	M	183	13	Suwan Waree	Kham Khuean Kaeo	Sirindhorn	Ubon Ratchathani	0			0	0		0
565	198	USK198	54	M	202	13	Suwan Waree	Kham Khuean Kaeo	Sirindhorn	Ubon Ratchathani	0		Ov	1	1	Ov	1
566	199	USK199	52	F	202	13	Suwan Waree	Kham Khuean Kaeo	Sirindhorn	Ubon Ratchathani	0			0	0		0
567	200	USK200	30	F	202	13	Suwan Waree	Kham Khuean Kaeo	Sirindhorn	Ubon Ratchathani	0			0	0		0
Column									Abbreviations of species
A	Sample Number								Al: Ascaris lumbricoides (Unf-unfertilised egg)
B	Sample Number within each region surveyed								An: Ancylostoma spp.
C	Sample Code to annonomise samples								Ev: Enterobius vermicularis
D	Age of person providing sample, if not recorded noted as unknown								Hw: Hookworm
E	Sex of person providing sample, if not provided recorded as N/A								Na: Necator americanus
F	House Number of person providing the sample								Ov: Opisthorchis viverrini
G	Village Number of person providing the sample								Ss: Strongyloides stercoralis
H	Village of person providing the sample								T: Taenia spp.
I	Sub-District of person providing the sample								Tr: Trichostrongylus spp.
J	District of person providing the sample								Tsag: Taenia saginata
K	Province of person providing the sample								Tsol: Taenia solium
L	Binary indication of infection by KK, 1=Yes, 0=No.								Tt: Trichuris trichiura
M	KK species identified with eggs intentisities as counted by two independent microscopists
N	Species identified by qPCR
O	Binary indication of infection by qPCR, 1=Yes, 0=No.
P	Binary indication of infection by qPCR or KK, 1=Yes, 0=No.
Q	Species identified by qPCR or KK
R	Number of species identided by qPCR or KK
