# Supplementary material for: Clinical helminthiases in Thailand border regions show elevated prevalence levels using qPCR diagnostics combined with traditional microscopic methods
Source: Parasit Vectors. 2020 Aug 12;13:416. doi: 10.1186/s13071-020-04290-0 (PMC7425172; doi:10.1186/s13071-020-04290-0)
Supplement: Supplementary file 3 — Additional file 3: Table S3. Range of Cq scores for qPCR stratified based on egg burdens determined by the Kato-Katz counts. [file 13071_2020_4290_MOESM3_ESM.xlsx]

## Sheet: Table S3
Additional file 3: Table S3. Range of Cq scores for qPCR stratified based on egg burdens determined by the Kato-Katz counts.
Species	Egg intensity	Cq Range	Number of samples
O. viverrini	low (1-5)	22.63-32.09	32
	high (>5)	21.93-25.19	6
Hookworm (Ancylostoma spp. or N. americanus)	low (1-5)	29.06-31.33	9
	high (>5)	10.28-36.94	7
A. lumbricoides	low <50	27.9-35.8	3
	high >50	25.75-30.6	7
Taenia	low <100	25.25-28.80	3
	high >100	23.84-26.03	3
