# Supplementary material for: Clinical helminthiases in Thailand border regions show elevated prevalence levels using qPCR diagnostics combined with traditional microscopic methods
Source: Parasit Vectors. 2020 Aug 12;13:416. doi: 10.1186/s13071-020-04290-0 (PMC7425172; doi:10.1186/s13071-020-04290-0)
Supplement: Supplementary file 4 — Additional file 4: Table S4. Helminth species detected using the combined Kato-Katz and qPCR data; each of the three regions is presented separately. [file 13071_2020_4290_MOESM4_ESM.xlsx]

## Sheet: Table S4
	Additional file 4: Table S4. Helminth species detected using the combined Kato-Katz and qPCR data; each of the three regions is presented separately.
		Tak				Ubon Ratchathani				Sisaket
		Number 1	Prevalence %	95%CI		Number 2	Prevalence %	95%CI		Number 3	Prevalence %	95%CI
	Positive any qPCR	32	19.16	13.13-25.19		58	29	22.66-35.34		49	24.5	18.49-30.51
	Positive any KK	39	23.35	16.87-29.84		31	15.5	10.44-20.56		32	16	10.88-21.12
	Positive KK or PCR	47	28.14	21.25-35.03		62	31	24.53-37.47		53	26.5	20.33-32.67
qPCR	Positive O. viverrini	2	1.2	0-2.86		53	44.24	20.33-32.67		43	21.5	15.76-27.24
	Positive A. lumbricoides	12	7.19	3.23-11.14		0	NA	NA		0	NA	NA
	Positive T. trichiura	2	1.2	0-2.86		0	NA	NA		0	NA	NA
	Positive Ancylostoma spp	8	4.79	1.52-8.06		0	NA	NA		1	0.5	0-1.49
	Positive N. americanus	10	5.99	2.35-9.62		0	NA	NA		3	1.5	0-3.20
	T. solium	1	0.6	0-1.78		0	NA	NA		0	NA	NA
	Positive T. saginata	0	NA	NA		6	3	0.62-5.38		0	NA	NA
	Positive S. stercoralis	3	1.8	0-3.83		2	1	0-2.39		2	1	0-2.39
KK	Positive O. viverrini	3	1.8	0-3.83		22	11	6.63-15.37		25	12.5	7.88-17.12
	Positive A. lumbricoides	12	7.19	3.23-11.14		0	NA	NA		0	NA	NA
	Positive T. trichiura	7	4.19	1.12-7.26		2	1	0-2.39		0	NA	NA
	Positive Hookworm	25	14.97	9.50-20.44		1	0.5	0-1.49		7	3.5	0.93-6.07
	Positive E. vermicularis	2	1.2	0-2.86		2	1	0-2.39		0	NA	NA
	Positive Taenia	0	NA	NA		7	3.5	0.93-6.07		0	NA	NA
	Positive Trichostrongyloides	1	0.6	0-1.79		1	NA	NA		0	NA	NA
KK or qPCR	Positive any	47	28.14	21.25-35.03		62	31	24.53-37.47		53	26.5	20.33-32.67
	Negative all	120	71.86	64.97-78.75		138	69	62.52-75.47		147	73.5	67.33-79.67
	A. lumbricoides	13	7.78	3.68-11.89		0	NA	NA		0	NA	NA
	T. trichiura	8	4.79	1.52-8.06		2	1	0-2.39		0	NA	NA
	Trichostrongyloides	1	0.6	0-1.79		0	NA	NA		0	NA	NA
	E. vermicularis	2	1.2	0-2.86		2	1	0-2.39		0	NA	NA
	O. viverrini	4	2.4	0-4.74		56	28	21.72-34.28		44	22	16.21-27.79
	Hookworm	30	17.96	12.08-23.85		1	0.5	0-1.49		8	4	1.26-6.74
	Taenia	1	0.6	0-1.78		7	3.5	0.93-6.07		0	NA	NA
	Strongyloides	3	1.8	0-3.83		2	1	0-2.39		2	1	0-2.39
KK or qPCR polyparasitism	A. lumbricoides only	2	1.2	0-2.86		0	NA	NA		0	NA	NA
	T. trichiura only	4	2.4	0.05-4.74		1	0.5	0-1.49		0	NA	NA
	Trichostrongyloides only	1	0.6	0-1.78		0	NA	NA		0	NA	NA
	E. vermicularis only	0	NA	NA		0	NA	NA		0	NA	NA
	O. viverrini only	2	1.2	0-2.86		50	25	18.95-31.05		43	21.5	15.76-27.24
	Hookworm only	21	12.57	7.49-17.66		1	0.5	0-1.49		7	3.5	0.93-6.07
	Taenia only	1	0.6	0-1.78		2	1	0-2.39		0	NA	NA
	Strongyloides only	2	1.2	0-2.86		1	0.5	0-1.49		2	1	0-2.39
	A. lumbricoides + T. trichiura	1	0.6	0-1.78		0	NA	NA		0	NA	NA
	A. lumbricoides + E. vermicularis	2	1.2	0-2.86		0	NA	NA		0	NA	NA
	A. lumbricoides + Hookworm	6	3.59	0.74-6.44		0	NA	NA		0	NA	NA
	A. lumbricoides + Strongyloides	1	0.6	0-1.78		0	NA	NA		0	NA	NA
	T. trichiura + O. viverrini	1	0.6	0-1.78		0	NA	NA		0	NA	NA
	T. trichiura + Hookworm	2	1.2	0-2.86		0	NA	NA		0	NA	NA
	T. trichiura + Strongyloides	0	NA	NA		1	0.5	0-1.49		0	NA	NA
	E. vermicularis + O. viverrini	0	NA	NA		1	0.5	0-1.49		0	NA	NA
	E. vermicularis + Taenia	0	NA	NA		1	0.5	0-1.49		0	NA	NA
	O. viverrini + Hookworm	0	NA	NA		0	NA	NA		1	0.5	0-1.49
	O. viverrini + Taenia	0	NA	NA		4	2	0.04-3.96		0	NA	NA
	Hookworm + O. viverrini + A. lumbricoides	1	0.6	0-1.78		0	NA	NA		0	NA	NA
1 from 167 samples
2 from 200 samples
3 from 200 samples
